# Supplementary material for: Stability of Cocaine, Opiates, and Metabolites in Dried Saliva Spots
Source: Molecules. 2022 Jan 19;27(3):641. doi: 10.3390/molecules27030641 (PMC8839019; doi:10.3390/molecules27030641)
Supplement: Supplementary file 1 [file molecules-27-00641-s001.zip]

Archive with 1 entries (1 files):
- molecules-1518995-supplementary.pdf
